# Supplementary material for: Predictors of non-adherence to antiretroviral therapy among HIV infected patients in northern Tanzania
Source: PLoS One. 2017 Dec 18;12(12):e0189460. doi: 10.1371/journal.pone.0189460 (PMC5734684; doi:10.1371/journal.pone.0189460)
Supplement: S1 Data — (XLS) [file pone.0189460.s001.xls]

## Sheet: Questionnaire
2years_refills	duration on ART	adherence	Adher	sex	age	marital_stat	edu_lev	occupation	residence	regimen_code	pres_dose_day1	pres_dose_day2	pres_dose_day3	Tpresdoseday	dose_yest	dose_2days	dose_3days1	Tmiss3days	dose_2weeks1	miss_med	4days_miss_dose	side_effect	health_ok	alc_drinks	dietary_instr	share_drugs	relig_belief	understand_reg	travel_away	transport_prob	lost_pills	many_pills	bad_event	forgot	out_of_pills	tired_pills	busy_working	other_illness	stigma_people	stigma_family	damage_pills	ill_go_clinic	waking_early	drug_dont_work	no_trans_fair	take_subs	mis_med_other1	mis_med_other2	mis_med_other3
23		1	1	0	52	2	2	1	2	2	2	1		3	0	0	0	0	0	0	0	0	0	0	0	0	0	0	1	0	0	0	1	1	0	0	0	0	0	0	0	0	1	0	0	0
24	53	1	1	0	58	2	1	1	1	1	2			2	0	0	0	0	0	0	0	0	0	1	0	0	0	0	0	0	0	0	0	0	0	0	0	0	0	0	0	0	0	0	0	0
5	47	0	0	0	21	1	1	0	2	1	2			2	0	0	0	0	0	3	0	0	0	0	0	0	1	0	0	0	0	0	0	0	0	0	0	0	0	0	0	0	1	0	0	0
23		1	1	1	46	3	1	2	1	1	2			2	0	0	0	0	0	0	0	0	0	0	0	0	0	0	0	0	0	0	0	0	0	0	0	0	0	0	0	0	0	0	0	0
17	66.5	0	0	0	21	1	2	0	2	2	2	1		3	0	0	0	0	0	3	0	0	1	0	0	0	0	1	0	0	0	1	0	1	0	1	0	0	0	0	0	0	0	1	1	0
incomplete info				1	18	2	1	0	2	3	1			1	0	0	0	0	0	1	0	0	0	1	0	1	0	0	1	0	0	0	1	1	1	0	1	0	1	0	0	0	1	0	1	0
1	70	0	0	0	18	2	2	2	1	1	2			2	0	0	0	0	0	1	0	0	0	1	0	1	0	0	1	0	0	0	0	1	0	0	1	0	0	0	0	0	1	0	0	0
8		0	0	1	55	2	2	0	1	3	1			1	0	0	0	0	0	2	0	0	0	0	0	0	0	0	1	0	0	0	0	0	0	0	0	0	0	0	0	0	0	0	0	0
18		0	0	1	39	2	1	0	2	1	2			2	0	0	0	0	0	3	0	0	0	0	0	0	0	0	0	0	0	0	0	0	0	0	0	0	0	0	0	0	0	0	0	0	I MISSED MEDICATION TWICE DURING WHOLY RAMADHAN
24	39	1	1	1	39	1	3	1	1	1	2			2	0	0	0	0	0	1	0	0	0	0	0	0	0	0	0	0	0	0	0	1	0	0	1	0	0	0	0	0	0	0	0	0
22	106	0	1	1	44	3	1	2	2	6	2	2	2	6	0	0	0	0	0	0	0	0	0	0	0	0	0	0	0	0	0	0	0	0	0	0	0	0	0	0	0	0	0	0	0	0	I TAKE ALL DOSES BUT SOMETIMES I TAKE DOSES LATE
24	32	1	1	1	39	2	2	2	2	1	2			2	0	0	0	0	0	0	0	0	0	0	0	0	0	0	0	0	0	0	0	0	0	0	0	0	0	0	0	0	0	0	0	0	I TAKE ALL DOSES BUT SOMETIMES I TAKE DOSES LATE
incomplete info				1	62	3	1	2	2	2	2	1		3	0	0	0	0	1	4	0	0	0	0	1	0	0	0	0	0	0	0	0	1	0	0	0	0	0	0	0	0	1	0	0	0
24	74.5	1	1	0	42	2	1	2	1	5	2	1		3	0	0	0	0	0	0	0	0	0	0	0	0	0	0	0	0	0	0	0	0	0	0	0	0	0	0	0	0	0	0	0	0
24	48	1	1	0	50	2	3	1	1	1	2			2	0	0	0	0	0	0	0	0	0	0	0	0	0	0	0	0	0	0	0	0	0	0	0	0	0	0	0	0	0	0	0	0
12		0	0	0	20	1	3	0	1	6	2	2	2	6	0	0	2	0	2	5	1	1	0	0	0	0	0	0	1	0	0	0	1	1	0	1	0	0	0	0	0	0	0	0	0	0	ART MEDICATIONS CAUSED ME DROWSINESS	SMELL OF THE DRUGS NAUSIATE ME
24	34	1	1	0	20	1	3	0	1	7	2	2	1	5	0	0	0	0	0	0	0	0	0	0	0	0	0	0	0	0	0	0	0	0	0	0	0	0	0	0	0	0	0	0	0	0	THE TIME FOR MY DOSE PASSED
9		0	0	1	31	3	1	2	1	1	2			2	0	0	0	0	1	4	0	0	0	0	0	0	0	0	0	0	0	0	0	1	0	0	0	0	0	0	0	0	0	0	0	0	JUST FORGOT	THE TIME FOR THE DOSE PASSED
24	38	1	1	1	38	2	1	0	2	1	2			2	0	0	0	0	0	0	0	0	0	0	0	0	0	0	0	0	0	0	0	0	0	0	0	0	0	0	0	0	0	0	0	0
21	74.5	0	1	1	39	2	1	0	2	2	2	1		3	0	3	0	0	9	5	1	0	0	0	0	0	0	1	2	0	0	0	0	1	0	0	0	0	0	0	0	2	0	0	0	0
23		1	1	1	25	1	2	1	2	1	2			2	0	0	0	0	0	1	0	0	0	0	0	0	0	0	0	0	0	0	0	2	0	0	0	0	0	0	0	0	0	0	0	0
18		0	0	1	49	3	2	2	2	2	2	1		3	0	0	0	0	0	1	0	1	0	0	0	0	0	0	0	0	0	1	0	1	0	0	0	1	0	0	0	0	0	0	0	0
14		0	0	0	51	1	1	0	1	6	2	2	2	6	3	0	0	3	0	1	0	0	0	0	0	0	0	0	0	0	0	0	0	1	0	0	0	0	0	0	0	0	0	0	0	0
24	86	1	1	1	20	1	1	2	1	1	2			2	0	0	0	0	0	1	0	0	0	0	1	0	0	0	0	0	0	0	0	0	0	0	0	0	0	0	0	0	0	0	0	0
2	94	0	0	1	34	2	1	2	2	1	2			2	0	0	0	0	0	0	0	0	0	0	0	0	0	0	0	0	0	0	0	0	0	0	0	0	0	0	0	0	0	0	0	0
23		1	1	0	51	3	2	2	2	3	1			1	0	0	0	0	0	0	0	0	0	0	0	0	0	0	0	0	0	0	0	0	0	0	0	0	0	0	0	0	0	0	0	0
1		0	0	1	38	2	1	0	2	2	2	1		3	0	0	0	0	0	0	0	0	0	0	0	0	0	0	0	0	0	0	0	0	0	0	0	0	0	0	0	0	0	0	0	0
24	24.5	1	1	1	54	2	1	2	2	2	2	1		3	0	0	0	0	0	0	0	0	0	0	0	0	0	0	0	0	0	0	0	0	0	0	0	0	0	0	0	0	0	0	0	0
23	50	1	1	1	54	3	1	2	2	2	2	1		3	0	0	0	0	0	0	0	0	0	0	0	0	0	0	0	0	0	0	0	0	0	0	0	0	0	0	0	0	0	0	0	0
24	107	1	1	0	44	2	1	2	2	1	2			2	0	0	0	0	0	0	0	0	0	0	0	0	0	0	0	0	0	0	0	0	0	0	0	0	0	0	0	0	0	0	0	0
2	51	0	0	1	56	3	2	1	1	9	1	1		2	2	2	2	6	2	2	4	2	0	0	0	0	0	0	0	0	0	0	2	0	0	1	0	0	0	0	0	0	0	2	0	0	MY Hb WENT DOWN	LOSS OF APPETITE	LOSS OF WEIGHT FROM 56-51KG
23	60.5	1	1	1	43	3	2	2	2	1	2			2	0	0	0	0	0	0	0	0	0	0	0	0	0	0	0	0	0	0	0	0	0	0	0	0	0	0	0	0	0	0	0	0
24	88	1	1	1	55	2	2	1	2	2	2	1		3	0	0	0	0	0	0	0	0	0	0	0	0	0	0	0	0	0	0	0	0	0	0	0	0	0	0	0	0	0	0	0	0
18		0	0	1	20	3	2	2	2	6	2	2	2	6	0	0	0	0	6	2	4	0	0	0	0	0	0	0	0	0	0	0	0	1	0	0	0	0	0	0	0	0	0	0	0	0
10	40	0	0	1	39	3	1	2	1	4	1			1	0	0	0	0	0	0	0	0	0	0	0	0	0	0	0	0	0	0	0	0	0	0	0	0	0	0	0	0	0	0	0	0
21	25.25	0	1	0	52	2	1	2	2	1	2			2	0	0	0	0	0	0	0	0	0	0	0	0	0	0	0	0	0	0	0	0	0	0	0	0	0	0	0	0	0	0	0	0
23	42.75	1	1	0	53	1	2	1	1	3	1			1	0	0	0	0	0	0	0	1	0	0	0	0	0	0	0	0	0	0	0	0	0	0	0	0	1	0	0	0	0	0	0	0
20	90.75	0	1	0	51	2	1	2	1	3	1			1	0	0	0	0	0	0	0	0	0	0	0	0	0	0	0	0	0	0	0	0	0	0	0	0	0	0	0	0	0	0	0	0
15		0	0	0	43	2	2	2	1	1	2			2	0	0	0	0	0	0	0	0	0	0	0	0	0	0	0	0	0	0	0	0	0	0	0	0	0	0	0	0	0	0	0	0
3	33	0	0	1	32	2	2	0	1	1	2			2	2	2	2	6	2	1	4	2	2	0	0	0	2	0	2	0	0	0	0	1	2	1	2	0	1	1	0	0	0	0	1	0
24	44	1	1	0	31	2	1	1	1	2	2	1		3	0	0	0	0	0	0	0	0	0	0	0	0	0	0	0	0	0	0	0	0	0	0	0	0	0	0	0	0	0	0	0	0
23	36.5	1	1	1	43	3	1	2	1	1	2			2	0	0	0	0	0	3	0	0	0	0	0	0	0	0	1	0	0	0	0	1	0	0	0	0	0	0	0	0	0	0	0	0
24	30	1	1	1	38	3	1	2	2	1	2			2	0	0	0	0	0	0	0	0	0	0	0	0	0	0	0	0	0	0	0	0	0	0	0	0	0	0	0	0	0	0	0	0
24	37.5	1	1	1	46	2	1	2	1	3	1			1	0	0	0	0	0	0	0	0	0	0	0	0	0	0	0	0	0	0	0	0	0	0	0	0	0	0	0	0	0	0	0	0
24	72.25	1	1	1	55	3	1	1	2	3	1			1	0	0	0	0	0	0	0	0	0	0	0	0	0	0	0	0	0	0	0	0	0	0	0	0	0	0	0	0	0	0	0	0
23	27.75	1	1	1	43	1	2	2	1	2	2	1		3	0	0	0	0	0	0	0	0	0	0	0	0	0	0	0	0	0	0	0	0	0	0	0	0	0	0	0	0	0	0	0	0
20	49.75	0	1	1	61	3	1	2	1	2	2	1		3	0	0	0	0	0	0	0	0	0	0	0	0	0	0	0	0	0	0	0	0	0	0	0	0	0	0	0	0	0	0	0	0
15	56	0	0	1	44	3	1	2	2	1	2			2	0	0	0	0	0	1	0	1	0	1	0	0	0	0	0	0	0	0	0	0	0	0	0	0	0	0	0	0	0	0	0	0
2	26.5	0	0	1	54	2	2	1	2	2	2	1		3	0	0	0	0	0	0	0	0	0	1	0	0	0	0	0	0	0	0	0	0	1	0	0	0	0	0	0	0	0	0	0	0
23	25	1	1	0	43	2	1	0	2	3	1			1	0	0	0	0	0	2	0	0	0	0	0	0	1	0	0	0	0	0	0	1	0	0	1	0	0	0	0	0	0	0	0	0	I MISSED MEDICATION FOR ONE WEEK DURING THE WHOLY MONTH
incomplete info				0	49	3	1	2	2	6	2	2	2	6	0	0	0	0	6	4	1	2	0	0	1	0	0	0	2	0	0	0	0	0	0	1	2	0	0	0	0	0	2	0	1	0
incomplete info				1	57	3	2	1	2	1	2			2	0	0	0	0	0	1	0	0	0	0	0	0	0	0	1	0	0	0	0	0	0	0	0	0	0	0	0	0	0	0	0	0
incomplete info				1	55	2	1	0	2	3	1			1	0	0	1	1	1	5	1	0	0	0	0	0	0	0	1	1	0	0	0	1	0	0	0	0	0	0	0	0	0	0	1	0
incomplete info				1	34	2	1	2	2	1	2			2	0	0	0	0	1	4	0	0	0	0	0	0	0	0	0	0	0	0	0	1	0	0	0	0	0	0	0	0	0	0	0	0	LEAVING HOME EARLY BEFORE TAKING MEDICATION
23	123	1	1	1	37	1	1	2	2	8	1	2		3	0	0	0	0	0	2	0	0	0	0	0	0	0	0	0	1	0	0	0	1	0	0	0	0	0	0	0	0	0	0	1	0
24	29	1	1	1	46	3	2	2	2	1	2			2	0	0	0	0	0	0	0	0	0	0	0	0	0	0	0	0	0	0	0	0	0	0	0	0	0	0	0	0	0	0	0	0
18		0	0	1	42	1	1	0	2	2	2	1		3	0	0	0	0	0	3	0	0	0	0	0	0	0	0	1	0	0	0	0	0	0	0	0	0	0	0	0	0	0	0	0	0
23	68	1	1	0	48	2	3	2	2	2	2	1		3	0	0	0	0	0	3	0	0	0	0	0	0	0	0	0	0	0	0	0	1	0	0	1	0	0	0	0	0	0	0	0	0
23		1	1	1	46	2	1	0	2	2	2	1		3	0	0	0	0	0	2	0	0	0	0	0	0	0	0	0	0	0	0	0	0	0	0	0	0	0	0	0	0	0	0	0	0
24	84	1	1	1	29	1	1	1	1	6	2	2	2	6	0	0	0	0	0	0	0	0	0	0	0	0	0	0	0	0	0	0	0	0	0	0	0	0	0	0	0	0	0	0	0	0
0	62	0	0	1	45	3	1	1	1	3	1			1	1	0	0	1	0	0	0	0	0	0	0	0	0	0	0	0	0	0	1	0	0	0	0	0	0	0	0	0	0	0	0	0
24	33.5	1	1	0	35	2	1	2	1	7	2	2	1	5	0	0	0	0	0	1	0	0	0	0	1	0	0	0	1	1	0	0	0	0	1	0	0	0	0	0	0	0	0	0	1	0
23	70.5	1	1	0	62	3	3	2	2	2	2	1		3	0	0	0	0	0	0	0	0	0	0	0	0	0	0	0	0	0	0	0	0	0	0	0	0	0	0	0	0	0	0	0	0
18	30	0	0	0	45	2	1	2	2	10	1	2		3	0	0	0	0	0	0	0	0	0	0	0	0	0	0	0	0	0	0	0	0	0	0	0	0	0	0	0	0	0	0	0	0
24	58.5	1	1	1	47	3	1	2	1	4	1			1	0	0	0	0	2	4	0	0	0	0	0	0	0	0	0	1	0	0	0	0	1	0	0	0	0	0	0	0	0	0	0	0
23	53.75	1	1	1	19	1	1	2	2	6	2	2	2	6	0	0	0	0	0	2	0	0	0	0	0	0	0	0	0	1	0	0	0	0	1	0	0	0	0	0	0	0	0	0	2	0
24	41	1	1	1	63	2	1	2	2	9	1	1		2	0	0	0	0	0	2	0	0	0	0	0	0	0	0	0	0	0	0	0	0	0	0	0	0	0	0	0	0	0	0	0	0
23		1	1	1	43	1	1	2	1	6	2	2	2	6	0	0	0	0	0	0	0	0	0	0	0	0	0	0	0	0	0	0	0	0	0	0	0	0	0	0	0	0	0	0	0	0
18	25.5	0	0	1	36	2	1	2	1	4	1			1	0	0	0	0	0	0	0	0	0	0	0	0	0	0	0	0	0	0	0	0	0	0	0	0	0	0	0	0	0	0	0	0
24		1	1	1	58	3	3	2	1	6	2	2	2	6	6	0	0	6	12	1	1	0	0	0	0	0	0	0	0	0	0	1	0	1	0	0	0	0	0	0	0	0	0	0	0	0	FAMILY MISSUNDERSTANDINGS AND STRESSES
24	29	1	1	1	39	1	1	2	1	2	2	1		3	0	0	0	0	0	0	0	0	0	0	0	0	0	0	0	0	0	0	0	0	0	0	0	0	0	0	0	0	0	0	0	0
23	106.75	1	1	1	50	1	1	2	1	1	2			2	1	1	1	3	10	1	4	1	1	0	1	0	0	0	0	0	0	0	1	2	0	1	2	1	0	0	0	0	2	1	0	0
22	78.75	0	1	1	45	1	1	2	2	2	2	1		3	0	0	0	0	0	1	1	1	0	0	1	0	0	0	0	0	0	1	1	1	0	0	1	1	0	0	0	0	1	0	0	0
14	36.25	0	0	0	41	2	1	2	1	1	2			2	0	0	0	0	0	0	0	0	0	0	0	0	0	0	0	0	0	0	0	0	0	0	0	0	0	0	0	0	0	0	0	0
23	34	1	1	1	41	1	1	2	1	2	2	1		3	0	0	0	0	2	2	0	0	0	0	0	0	0	0	0	0	0	0	0	2	0	0	1	0	0	0	0	0	1	0	0	0
24	63.5	1	1	0	52	2	1	2	2	2	2	1		3	0	0	0	0	0	0	0	0	0	0	0	0	0	0	0	0	0	0	0	0	0	0	0	0	0	0	0	0	0	0	0	0
6	115.5	0	0	0	18	1	2	0	1	6	2	2	2	6	6	6	6	18	6	5	4	0	1	0	0	0	0	1	1	0	0	0	0	1	2	0	0	0	1	1	0	0	0	0	0	0	I WAS IN BOARDING SCHOOL AND DID NOT DISCLOSE MY STATUS TO THE TEACHERS
22	34.75	0	1	1	36	2	1	0	1	1	2			2	0	0	0	0	0	0	0	0	0	0	0	0	0	0	0	0	0	0	0	0	0	0	0	0	0	0	0	0	0	0	0	0
10	34.75	0	0	0	48	2	1	0	1	2	2	1		3	0	0	0	0	0	0	0	0	0	0	0	0	0	0	0	0	0	0	0	0	0	0	0	0	0	0	0	0	0	0	0	0
24	32.5	1	1	1	35	2	1	2	2	2	2	1		3	0	0	0	0	1	5	1	0	0	0	0	0	0	0	0	0	0	0	0	1	0	0	0	0	0	0	0	0	0	0	0	0
incomplete info				1	39	3	1	2	1	1	2			2	2	2	0	4	0	0	0	0	0	0	0	0	0	0	0	0	0	0	0	0	1	0	1	0	0	0	0	0	0	0	0	0
incomplete info	37			1	20	1	2	0	1	1	2			2	0	0	0	0	0	1	0	0	0	0	0	0	0	0	0	0	0	0	0	1	0	0	0	0	0	0	0	0	0	0	0	0
2	91.5	0	0	1	40	2	2	2	1	1	2			2	0	0	0	0	0	2	0	0	0	0	0	0	1	0	1	0	0	0	0	0	0	0	1	0	0	0	0	0	0	0	0	0
18	31.75	0	0	1	30	1	1	1	1	1	2			2	0	0	0	0	0	0	0	0	0	0	0	0	0	0	0	0	0	0	0	0	0	0	0	0	0	0	0	0	0	0	0	0
incomplete info				1	45	2	3	1	1	1	2			2	0	0	0	0	0	0	0	0	0	0	0	0	0	1	1	0	0	0	0	0	1	0	0	0	0	0	0	0	0	0	0	0
incomplete info				1	37	2	1	0	2	2	2	1		3	0	0	0	0	0	0	0	0	0	0	0	0	0	0	0	0	0	0	0	0	0	0	0	0	0	0	0	0	0	0	0	0
22	95.5	0	1	1	41	2	1	1	1	1	2			2	0	0	0	0	0	0	0	0	0	0	0	0	0	0	1	0	0	0	0	1	0	0	0	0	0	0	0	0	0	0	0	0
21	99	0	1	1	55	2	3	1	2	6	2	2	2	6	0	0	0	0	0	1	0	0	0	0	0	0	0	0	0	0	0	0	0	0	0	0	0	0	0	0	0	0	0	0	0	0	WENT FAR FOR ALTERNATIVE TRADITIONAL TREATMENT AND MISSED MEDICATION FOR SIX MONTHS
incomplete info				1	35	2	1	1	2	2	2	1		3	0	0	0	0	0	0	0	0	0	0	0	0	0	0	0	0	0	0	0	0	0	0	0	0	0	0	0	0	0	0	0	0
21	32.25	0	1	1	44	2	2	2	2	2	2	1		3	0	0	0	0	0	0	0	0	0	0	0	0	0	0	0	0	0	0	0	1	0	0	1	0	0	0	0	0	0	0	0	0
21	62	0	1	1	18	1	1	0	2	6	2	2	2	6	0	0	0	0	0	2	0	0	0	0	0	0	0	0	0	1	0	0	0	0	1	0	0	1	0	0	0	0	0	0	1	0
24	76.75	1	1	0	48	2	1	2	1	1	2			2	0	0	0	0	0	3	0	0	0	0	1	0	1	0	0	0	0	0	0	1	0	0	0	0	0	0	0	0	1	0	2	0
24	103.5	1	1	1	49	3	1	1	2	10	1	2		3	0	0	0	0	0	0	0	1	0	0	0	0	0	0	0	0	0	0	1	0	0	0	0	1	0	0	0	1	0	0	0	0	SIDE EFFECTS OF TRUVADA AND NEVIRAPINE
23	29	1	1	0	77	2	1	2	2	2	2	1		3	0	0	0	0	0	1	0	0	0	0	0	0	0	0	0	0	0	0	0	1	0	1	1	0	0	0	0	0	1	0	0	0
23		1	1	1	51	3	1	2	2	2	2	1		3	0	0	0	0	0	2	0	0	0	0	0	0	0	0	1	1	0	0	0	0	0	0	0	0	0	0	0	0	0	0	0	0
incomplete info				1	45	3	2	0	1	9	1	1		2	0	0	0	0	0	2	0	2	2	0	1	0	0	2	0	1	0	0	2	0	0	0	0	1	0	0	0	0	0	0	1	0
24	45	1	1	1	46	1	3	1	1	1	2			2	0	0	0	0	0	0	0	0	0	0	0	0	0	0	0	0	0	0	0	0	0	0	0	0	0	0	0	0	0	0	0	0
incomplete info				0	58	2	1	2	1	1	2			2	0	0	0	0	0	1	0	0	0	0	0	0	0	0	1	0	0	0	0	0	1	0	0	0	0	0	0	0	0	0	0	0
23	86	1	1	1	54	3	1	2	1	2	2	1		3	0	0	0	0	0	0	0	0	0	0	0	0	0	0	0	0	0	0	0	0	0	0	0	0	0	0	0	0	0	0	0	0
23	105.5	1	1	1	53	3	1	2	2	1	2			2	0	0	0	0	0	0	0	0	0	0	0	0	0	0	0	0	0	0	0	0	0	0	0	0	0	0	0	0	0	0	0	0
24		1	1	1	36	2	3	1	1	1	2			2	0	0	0	0	0	0	0	0	0	0	0	0	0	0	0	0	0	0	0	0	0	0	0	0	0	0	0	0	0	0	0	0
10	65.5	0	0	1	39	3	1	2	1	1	2			2	0	0	0	0	0	2	0	0	0	0	0	0	0	0	0	0	0	0	0	1	0	0	0	0	0	0	0	0	0	0	0	0
23	34	1	1	0	61	2	3	2	2	1	2			2	0	0	0	0	0	0	0	0	0	0	0	0	0	0	0	0	0	0	0	0	0	0	0	0	0	0	0	0	0	0	0	0
20	66.25	0	1	1	44	3	1	2	2	1	2			2	0	0	0	0	0	0	0	0	0	0	0	0	0	0	0	0	0	0	0	0	0	0	0	0	0	0	0	0	0	0	0	0
20	48.75	0	1	0	60	3	1	2	2	2	2	1		3	0	0	0	0	0	0	0	0	0	0	0	0	0	0	0	0	0	0	0	0	0	0	0	0	0	0	0	0	0	0	0	0
24	38.5	1	1	0	49	2	1	2	1	1	2			2	0	0	4	4	6	4	2	0	0	0	0	0	0	0	2	0	1	0	0	0	0	0	1	0	0	0	0	0	0	0	0	0
23		1	1	0	42	2	2	2		7	2	2	1	5	0	0	0	0	0	0	0	0	0	0	0	0	0	0	0	0	0	0	0	0	0	0	0	0	0	0	0	0	0	0	0	0
23	35.75	1	1	0	46	2	2	2	2	2	2	1		3	0	0	0	0	0	2	0	0	0	0	0	0	0	0	0	0	0	0	0	0	0	0	1	0	0	0	0	0	0	0	0	0
24	50.5	1	1	1	30	2	2	2	1	1	2			2	0	0	0	0	0	0	0	0	0	0	0	0	0	0	0	0	0	0	0	0	0	0	0	0	0	0	0	0	0	0	0	0
8		0	0	0	44	2	1	2	2	1	2			2	0	0	0	0	0	0	0	0	0	0	0	0	0	0	0	0	0	0	0	0	0	0	0	0	0	0	0	0	0	0	0	0
incomplete info				1	40	3	2	2	1	1	2			2	0	0	0	0	0	0	0	0	0	0	0	0	0	0	0	0	0	0	0	0	0	0	0	0	0	0	0	0	0	0	0	0
24		1	1	1	36	1	1	2	1	3	1			1	1	1	0	2	0	0	2	0	0	0	0	0	0	0	1	0	0	0	0	0	1	0	1	0	0	0	0	0	1	0	1	0
19		0	1	1	37	2	1	0	1	8	1	2		3	0	0	0	0	0	0	0	0	0	0	0	0	0	0	0	0	0	0	0	0	0	0	0	0	0	0	0	0	0	0	0	0
23		1	1	1	37	2	1	1	1	2	2	1		3						0	0	0	0	0	0	0	0	0	0	0	0	0	0	0	0	0	0	0	0	0	0	0	0	0	0	0
incomplete info				1	33	1	2	1	1	1	2			2	1	1	0	2	0	0	2	0	0	0	0	0	0	0	0	0	0	0	0	1	0	0	0	0	0	0	0	0	1	0	0	0
incomplete info				1	50	3	2	2	2	3	1			1	0	0	0	0	0	0	0	0	0	0	0	0	0	0	0	0	0	0	0	0	0	0	0	0	0	0	0	0	0	0	0	0
23	45	1	1	1	45	1	1	2	1	1	2			2	0	0	0	0	0	0	0	0	0	0	0	0	0	0	0	0	0	0	0	0	0	0	0	0	0	0	0	0	0	0	0	0
incomplete info				1	36	2	2	0	2	1	2			2	0	0	0	0	0	0	0	0	0	0	0	0	0	0	0	0	0	0	0	0	0	0	0	0	0	0	0	0	0	0	0	0
incomplete info				1	48	1	1	2	2	2	2	1		3	0	0	3	3	3	5	3	0	0	0	0	0	0	0	0	0	0	0	0	1	0	0	1	0	0	0	0	0	1	0	0	0
12	28.5	0	0	1	19	1	1	0	2	6	2	2	2	6	0	0	0	0	0	1	0	0	0	0	0	0	0	0	0	0	0	0	0	1	0	0	0	0	0	0	0	0	0	0	0	0
24	37.5	1	1	1	39	2	3	1	1	2	2	1		3	0	0	0	0	0	0	0	0	0	0	0	0	0	0	0	0	0	0	0	0	0	0	0	0	0	0	0	0	0	0	0	0
23	86	1	1	1	46	3	2	2	1	3	1			1	0	0	0	0	0	0	0	0	0	0	0	0	0	0	0	0	0	0	0	0	0	0	0	0	0	0	0	0	0	0	0	0
23	37.5	1	1	1	46	3	2	2	1	2	2	1		3	0	0	0	0	0	1	0	1	0	0	0	0	0	0	0	0	0	0	1	0	1	0	0	0	2	0	0	0	0	0	0	0	I WAS ASHAMED OF COMING TO CLINIK AND MEET PEOPLE WHO KNOWS ME
21	88	0	1	0	60	2	3	2	2	6	2	2	2	6	0	0	0	0	0	0	0	0	0	0	0	0	0	0	0	0	0	0	0	0	0	0	0	0	0	0	0	0	0	0	0	0
23	65	1	1	0	56	2	2	2	1	1	2			2	0	0	0	0	0	0	0	0	0	0	0	0	0	0	0	0	0	0	0	0	0	0	0	0	0	0	0	0	0	0	0	0
19	35.25	0	1	1	21	1	2	0	1	6	2	2	2	6	0	0	0	0	0	0	0	0	0	0	0	0	0	0	0	0	0	0	0	0	0	0	0	0	0	0	0	0	0	0	0	0
1	105.5	0	0	1	60	1	1	2	1	1	2			2	0	0	0	0	0	1	0	0	2	0	0	0	0	1	0	0	0	0	2	0	0	2	0	0	0	0	0	0	0	0	0	0
24	32	1	1	1	46	3	1	2	2	3	1			1	0	0	0	0	0	0	0	0	0	0	0	0	0	0	0	0	0	0	0	0	0	0	0	0	0	0	0	0	0	0	0	0
23	32	1	1	0	46	2	1	2	1	9	1	1		2	0	0	0	0	0	0	0	0	0	0	0	0	0	0	0	0	0	0	0	0	0	0	0	0	0	0	0	0	0	0	0	0
23	31	1	1	1	41	3	2	1	1	3	1			1	0	0	0	0	0	4	0	0	0	1	0	0	0	0	0	0	0	0	0	1	0	0	0	0	0	0	0	0	0	0	0	0
20	57.25	0	1	1	46	2	1	0	1	1	2			2	0	0	0	0	0	0	0	0	0	0	0	0	0	0	0	0	0	0	0	0	0	0	0	0	0	0	0	0	0	0	0	0
24		1	1	1	44	3	1	0	2	1	2			2	0	0	0	0	0	2	0	0	0	0	0	0	0	0	0	0	0	0	0	0	0	0	1	0	0	0	0	0	0	0	0	0
16	43	0	0	1	53	3	2	1	1	1	2	0	0	2	0	0	0	0	1	4	0	0	0	0	0	0	0	0	0	0	0	0	0	1	0	0	0	0	0	0	0	0	0	0	0	0
21	73.5	0	1	1	42	1	1	1	1	2	2	1		3	0	0	0	0	0	0	0	0	0	0	0	0	0	0	0	0	0	0	0	0	0	0	0	0	0	0	0	0	0	0	0	0
23	43.5	1	1	0	40	2	1	2	2	1	2			2	0	0	0	0	1	3	0	0	0	0	0	0	0	0	0	0	0	0	0	1	1	0	1	0	0	0	0	0	0	0	0	0
23	42.5	1	1	1	21	1	1	0	2	6	2	2	2	6	0	0	0	0	12	5	0	0	1	0	2	0	0	1	0	2	0	1	0	1	1	1	1	0	1	1	0	0	1	1	2	0
22	42.75	0	1	1	55	3	1	2	2	2	2	1		3	0	0	0	0	0	0	0	0	0	0	0	0	0	0	0	0	0	0	0	0	0	0	0	0	0	0	0	0	0	0	0	0
16	46	0	0	0	48	2	2	2	1	2	2	1		3	0	0	0	0	0	1	0	0	0	0	0	0	0	0	1	0	1	0	0	1	0	0	1	0	0	0	0	0	1	0	0	0
incomplete info	50.25			1	38	2	1	0	1	1	2			2	0	0	0	0	0	0	0	0	0	0	0	0	0	0	0	0	0	0	0	0	0	0	0	0	0	0	0	0	0	0	0	0
23		1	1	0	50	2	3	1	1	2	2	1		3	0	0	0	0	0	2	0	0	0	0	0	0	0	0	1	0	0	0	0	1	0	0	0	0	0	0	0	0	0	0	0	0
incomplete info				1	55	2	1	0	2	6	2	2	2	6	0	0	0	0	0	0	0	0	0	0	0	0	0	0	0	0	0	0	0	1	0	0	0	0	0	0	0	0	0	0	0	0
24	27.5	1	1	1	39	3	1	2	2	1	2			2	0	0	0	0	0	1	0	0	0	0	0	0	1	0	0	0	0	0	0	1	0	0	1	0	0	0	0	0	1	0	1	0
24	40.5	1	1	0	51	2	1	2	1	2	2	1		3	3	3	3	9	3	0	4	0	0	0	0	0	0	0	1	0	0	0	0	0	1	0	1	0	0	0	0	0	0	0	1	0
24	74.5	1	1	0	67	2	1	0	2	2	2	1		3	0	0	0	0	3	0	4	0	0	1	1	0	0	0	0	0	0	0	0	1	0	0	1	0	1	1	0	0	0	0	1	0
17	36.5	0	0	1	41	3	1	1	1	1	2			2	0	0	0	0	0	0	0	0	0	0	0	0	0	0	0	0	0	0	0	0	0	0	0	0	0	0	0	0	0	0	0	0
14	66.75	0	0	1	47	3	1	2	2	2	2	1		3	0	0	0	0	0	0	0	0	0	0	0	0	0	0	0	0	0	0	0	0	0	0	0	0	0	0	0	0	0	0	0	0
23	27.75	1	1	0	45	2	1	2	1	1	2			2	0	0	0	0	0	0	0	0	0	0	0	0	0	0	0	0	0	0	0	0	0	0	0	0	0	0	0	0	0	0	0	0
incomplete info				1	40	3	1	2	2	2	2	1		3	0	0	0	0	0	0	0	0	0	0	0	0	0	0	0	0	0	0	0	0	0	0	0	0	0	0	0	0	0	0	0	0
24	31.25	1	1	1	37	1	2	1	1	2	2	1		3	0	0	0	0	0	2	0	0	0	0	0	0	0	0	0	0	0	0	0	1	1	0	0	0	0	0	0	0	0	0	0	0
incomplete info				0	52	3	1	0	2	1	2			2	1	0	0	1	1	5	1	0	0	0	1	0	0	0	0	1	0	0	0	1	0	0	0	1	0	0	0	0	0	0	0	0
22	44	0	1	0	76	3	1	0	2	1	2			2	0	0	0	0	0	0	0	0	0	0	0	0	0	0	0	0	0	0	0	0	0	0	0	0	0	0	0	0	0	0	0	0
24	39	1	1	1	38	2	1	2	1	3	1			1	0	0	0	0	0	0	0	0	0	0	0	0	0	0	0	0	0	0	0	0	0	0	0	0	0	0	0	0	0	0	0	0
24	34.25	1	1	1	48	3	1	0	2	1	2			2	0	0	0	0	0	4	0	0	0	0	0	0	0	0	0	1	0	0	0	1	1	0	0	0	0	0	0	0	0	0	2	0
22	50.5	0	1	1	31	2	2	1	1	2	2	1		3	0	0	0	0	0	0	0	0	0	0	0	0	0	0	0	0	0	0	0	0	0	0	0	0	0	0	0	0	0	0	0	0
24	32	1	1	1	35	1	3	2	1	1	2			2	0	0	0	0	0	0	0	0	0	0	0	0	0	0	0	0	0	0	0	0	0	0	0	0	0	0	0	0	0	0	0	0
23	34.5	1	1	0	40	2	1	2	1	2	2	1		3	0	0	0	0	0	2	0	0	0	1	0	0	0	0	1	0	0	0	0	1	0	0	1	0	0	0	0	0	1	0	0	0
21	27.5	0	1	1	31	3	1	0	2	2	2	1		3	0	0	0	0	0	0	0	0	0	0	0	0	0	0	0	0	0	0	0	0	0	0	0	0	0	0	0	0	0	0	0	0
24	31	1	1	1	52	2	1	0	1	2	2	1		3	0	0	0	0	0	0	0	0	0	0	0	0	0	0	0	0	0	0	0	0	0	0	0	0	0	0	0	0	0	0	0	0
24	41	1	1	1	46	2	1	0	2	2	2	1		3	0	0	0	0	1	4	0	0	0	0	0	0	0	0	1	0	0	0	0	1	0	0	0	0	0	0	0	0	0	0	0	0
23	30	1	1	1	47	2	1	2	1	2	2	1		3	0	1	0	1	1	5	1	0	0	0	0	0	0	0	0	0	0	0	0	1	0	0	0	0	0	0	0	0	0	0	0	0
23	54	1	1	1	67	3	1	0	2	2	2	1		3	0	0	0	0	0	0	0	0	0	0	0	0	0	0	0	0	0	0	0	0	0	0	0	0	0	0	0	0	0	0	0	0
24	44	1	1	1	43	2	1	2	1	1	2			2	0	0	0	0	0	0	0	0	0	0	0	0	0	0	0	0	0	0	0	0	0	0	0	0	0	0	0	0	0	0	0	0
4	66	0	0	1	29	3	1	0	1	7	2	2	1	5	0	0	0	0	0	0	0	0	0	0	0	0	0	0	0	0	0	0	0	0	0	0	0	0	0	0	0	0	0	0	0	0
10	49	0	0	1	33	2	1	2	1	4	1			1	0	0	0	0	0	3	0	0	0	0	0	0	0	0	1	0	0	0	0	1	0	0	0	0	0	0	0	0	0	0	0	0
14	57	0	0	0	41	2	1	2	1	2	2	1		3	0	0	0	0	0	0	0	0	0	0	0	0	0	0	0	0	0	0	0	0	0	0	0	0	0	0	0	0	0	0	0	0
23	31.25	1	1	0	38	3	1	1	1	2	2	1		3	0	0	0	0	0	0	0	0	0	0	0	0	0	0	0	0	0	0	0	0	0	0	0	0	0	0	0	0	0	0	0	0
23	44.75	1	1	0	46	3	2	2	2	2	2	1		3	0	0	0	0	0	0	0	0	0	1	0	0	1	0	0	0	0	0	0	0	0	0	0	0	0	0	0	0	0	0	0	0
20	25.5	0	1	0	40	2	3	1	2	2	2	1		3	0	0	0	0	0	0	0	0	0	0	0	0	0	0	0	0	0	0	0	0	0	0	0	0	0	0	0	0	0	0	0	0
20	54	0	1	1	43	1	2	2	1	1	2			2	0	0	0	0	0	0	0	0	0	0	0	0	0	0	0	0	0	0	0	0	0	0	0	0	0	0	0	0	0	0	0	0
17	52.5	0	0	1	30	1	1	2	1	1	2			2	0	0	0	0	0	2	0	0	0	0	0	0	0	0	1	0	0	0	0	1	0	0	0	0	0	0	0	0	0	0	0	0
21	61.5	0	1	0	48	2	1	2	2	2	2	1		3	0	0	0	0	0	1	0	0	0	0	0	0	0	0	1	0	0	0	0	1		0	2	0	0	0	0	0	0	0	0	0
19	109.25	0	1	1	38	2	1	1	1	1	2			2	0	0	0	0	0	0	0	0	0	0	0	0	0	0	0	0	0	0	0	0	0	0	0	0	0	0	0	0	0	0	0	0
24		1	1	1	35	2	1	0	2	1	2			2	0	0	0	0	0	1	0	0	0	0	0	0	0	0	0	0	0	0	0	1	0	0	0	0	0	0	0	0	0	0	0	0
23	59	1	1	1	41	3	1	2	1	2	2	1		3	0	0	0	0	0	0	0	0	0	0	0	0	0	0	1	0	0	0	0	1	0	0	0	0	0	0	0	0	0	0	0	0
24	32.25	1	1	1	39	1	1	2	1	1	2			2	0	0	0	0	0	0	0	0	0	0	0	0	0	0	0	0	0	0	0	0	0	0	0	0	0	0	0	0	0	0	0	0
24	72.5	1	1	0	45	2	2	1	1	1	2			2	0	0	0	0	0	0	0	0	0	0	0	0	0	0	0	0	0	0	0	0	0	0	0	0	0	0	0	0	0	0	0	0
24	62.5	1	1	1	47	3	2	2	1	2	2	1		3	0	0	0	0	0	2	0	0	0	0	0	0	0	0	1	0	0	0	0	1	0	0	0	0	0	0	0	0	0	0	0	0
17	31.5	0	0	1	61	3	1	0	2	2	2	1		3	0	0	0	0	0	0	0	0	0	0	0	0	0	0	0	0	0	0	0	0	0	0	0	0	0	0	0	0	0	0	0	0
21	50.75	0	1	0	61	2	1	0	2	1	2			2	0	0	0	0	0	4	0	0	0	1	1	1	0	0	0	1	0	1	0	1	1	0	0	0	0	1	0	0	0	0	1	0
17	41	0	0	1	38	2	0	0	2	2	2	1		3	0	0	0	0	0	3	0	1	1	0	0	0	0	1	1	1	0	1	0	1	1	0	0	0	2	2	0	0	0	0	0	0
24	68.5	1	1	1	33	2	3	1	1	1	2			2	0	0	0	0	0	2	0	0	0	0	0	0	0	0	1	0	0	0	0	0	0	0	0	0	0	0	0	0	0	0	0	0
24	26.75	1	1	1	49	2	3	2	2	1	2			2	0	0	0	0	0	0	0	0	0	0	0	0	0	0	0	0	0	0	0	0	0	0	0	0	0	0	0	0	0	0	0	0
15		0	0	1	44	2	1	2	2	2	2	1		3	0	0	3	3	3	3	2	0	0	1	0	0	0	0	1	0	0	0	0	0	0	0	0	0	0	0	0	0	0	0	0	0
incomplete info	29.5			0	20	1	2	0	1	3	1			1	0	0	0	0	0	0	0	0	0	0	0	0	0	0	1	0	0	0	0	0	0	0	0	0	1	0	0	0	0	0	0	1
19	111	0	1	1	38	2	1	2	1	1	2			2	0	0	0	0	0	1	0	0	0	0	0	0	0	0	0	0	0	0	0	1	0	0	0	0	0	0	0	0	1	0	0	0
24	85.5	1	1	0	58	2	1	2	2	7	2	2	1	5	0	0	0	0	0	1	0	0	0	0	0	0	0	0	1	1	0	0	0	1	2	0	0	0	1	1	0	0	0	0	1	0
19	25.75	0	1	0	27	1	1	2	2	4	1			1	0	0	0	0	0	1	0	0	1	0	1	0	0	1	1	0	0	0	0	1	1	0	0	0	2	1	0	0	0	0	0	0	I WAS JAILED AND I WAS NOT READY TO DISCLOSE MY STATUS
20	43	0	1	0	60	3	2	2	1	9	1	1		2	0	0	0	0	0	0	0	0	0	0	0	0	0	0	0	0	0	0	0	0	0	0	0	0	0	0	0	0	0	0	0	0
23	100.75	1	1	0	55	3	1	2	2	1	2			2	0	0	0	0	0	0	0	0	0	0	0	0	0	0	0	0	0	0	0	1	0	0	0	0	1	1	0	0	0	0	0	0
10	109.25	0	0	1	56	3	2	2	1	2	2	2		4	0	0	0	0	2	2	0	0	0	0	0	0	0	0	0	0	0	0	0	1	1	0	0	0	0	0	0	0	0	0	0	0
23	63.25	1	1	1	47	2	2	2	1	1	2			2	0	0	0	0	0	0	0	0	0	0	0	0	0	0	0	0	0	0	0	0	0	0	0	0	0	0	0	0	0	0	0	0
21	82.5	0	1	1	42	1	2	1	1	1	2			2	0	0	0	0	0	0	0	0	0	0	0	0	0	0	0	0	0	0	0	0	0	0	0	0	0	0	0	0	0	0	0	0
incomplete info				1	48	2	1	2	1	1	2			2	0	0	0	0	2	2	0	0	0	0	0	0	0	0	1	0	0	0	0	1	0	0	1	0	0	0	0	0	1	0	0	0
23	38	1	1	0	54	2	2	2	2	2	2	1		3	0	0	0	0	0	0	0	0	0	0	0	0	0	0	0	0	0	0	0	0	0	0	0	0	0	0	0	0	0	0	0	0
24		1	1	1	37	1	1	2	1	2	2	1		3	0	0	0	0	0	0	0	0	0	0	0	0	0	0	0	0	0	0	0	0	0	0	0	0	0	0	0	0	0	0	0	0
24	69	1	1	1	42	2	3	2	1	1	2			2	0	0	0	0	0	1	0	0	0	0	0	0	0	0	1	0	0	0	0	1	1	0	1	0	0	0	0	0	1	0	0	0
23	26.75	1	1	1	58	1	2	0	2	9	1	1		2	2	2	2	6	2	5	4	1	1	0	0	0	0	0	0	0	0	1	1	1	1	1	0	2	1	1	0	2	0	1	1	0	STRESS DUE TO FAMILY ISSUES	SELF STIGMA AND DISCRIMINATION
incomplete info				1	52	3	3	1	1	2	2	1		3	0	0	0	0	0	1	0	0	0	0	0	0	0	0	0	0	0	0	0	1	0	0	0	0	0	0	0	0	0	0	0	0
24	82.5	1	1	1	52	3	3	1	1	2	2	1		3	0	0	0	0	0	1	0	0	0	0	0	0	0	0	0	0	0	0	0	1	0	0	0	0	0	0	0	0	0	0	0	0
11	51	0	0	1	47	1	1	1	1	4	1			1	0	0	0	0	0	0	0	0	0	0	0	0	0	0	0	0	0	0	0	0	0	0	0	0	0	0	0	0	0	0	0	0
23	74.25	1	1	1	35	2	3	1	1	1	2			2	0	0	0	0	0	3	0	0	0	0	0	0	0	0	0	0	0	1	0	1	0	0	0	0	0	0	0	0	1	0	0	0
14		0	0	1	32	1	1	2	1	1	2			2	0	0	0	0	0	0	0	0	0	0	0	0	0	0	0	0	0	0	0	0	0	0	0	0	0	0	0	0	0	0	0	0
24	66.5	1	1	0	54	2	1	2	2	8	1	2		3	0	0	0	0	0	3	0	0	0	0	0	0	0	0	1	0	0	0	0	0	1	0	0	0	0	0	0	0	0	0	0	0
23	63	1	1	1	36	2	1	0	2	3	1			1	1	0	0	1	0	5	1	0	0	0	0	0	0	0	0	0	0	0	0	0	1	0	0	0	0	0	0	0	0	0	1	0
8		0	0	1	39	2	3	1	2	8	1	2		3	0	0	0	0	0	0	0	0	0	2	0	0	0	0	0	0	0	1	0	2	0	0	0	0	0	0	0	0	0	0	0	0
23	32	1	1	0	46	2	1	1	1	9	1	1		2	0	0	0	0	0	0	0	0	0	0	0	0	0	0	0	0	0	0	0	0	0	0	0	0	0	0	0	0	0	0	0	0
incomplete info				1	43	2	3	1	2	1	2			2	0	0	0	0	0	0	0	0	0	0	0	0	0	0	0	1	0	1	0	0	0	0	0	1	0	0	0	1	0	0	0	0
2	123.5	0	0	1	39	1	2	1	1	1	2			2	0	0	0	0	0	0	0	0	0	0	0	0	0	0	0	0	0	0	0	0	0	0	0	0	0	0	0	0	0	0	0	0
24	82.25	1	1	1	34	2	2	1	2	1	2			2	0	0	0	0	0	1	0	0	0	0	0	0	0	0	0	0	0	0	0	1	0	0	0	0	0	0	0	0	0	0	0	0
24		1	1	0	38	2	3	1	1	1	2			2	0	0	2	2	2	5	2	0	1	2	0	0	0	1	2	0	0	0	0	1	0	0	1	0	0	0	0	0	2	0	0	0
23	32.75	1	1	0	54	2	3	1	1	3	1			1	0	0	0	0	0	0	0	0	0	0	0	0	0	0	0	0	0	0	0	0	0	0	0	0	0	0	0	0	0	0	0	0
23	44	1	1	1	30	1	2	0	1	1	2			2	0	0	0	0	0	1	0	0	0	0	0	0	0	0	1	0	0	0	0	0	0	0	0	0	0	0	0	0	0	0	1	0
10	87	0	0	0	58	2	1	0	1	2	2	1		3	0	0	0	0	0	3	0	0	0	0	0	0	0	0	1	0	0	0	0	1	0	0	0	0	0	0	0	0	0	0	0	0
23	28.5	1	1	1	46	1	1	0	1	3	1			1	0	0	0	0	0	1	0	0	0	0	0	0	0	0	0	0	0	0	0	1	0	0	0	0	0	0	0	0	0	0	0	0
19	62	0	1	1	43	2	2	0	2	1	2			2	1	0	0	1	0	5	1	0	0	0	0	0	0	0	0	0	0	0	0	1	0	0	0	0	0	0	0	0	1	0	0	0
23	68	1	1	1	39	2	2	1	1	4	1			1	0	0	0	0	0	0	0	0	0	0	0	0	0	0	0	0	0	0	0	0	0	0	0	0	0	0	0	0	0	0	0	0
22	63.75	0	1	1	37	2	1	0	1	4	1			1	0	0	0	0	0	0	0	0	0	0	0	0	0	0	0	0	0	0	0	0	0	0	0	0	0	0	0	0	0	0	0	0
19	73.5	0	1	0	51	2	1	2	2	2	2	1		3	0	0	0	0	0	1	0	1	0	0	0	0	0	0	0	0	0	0	1	0	0	0	1	0	0	0	0	0	0	0	0	0
incomplete info				1	35	1	1	2	1	3	1			1	0	0	0	0	0	0	0	0	0	0	0	0	0	0	0	0	0	0	0	0	0	0	0	0	0	0	0	0	0	0	0	0
17		0	0	1	45	3	1	0	2	1	2			2	0	0	0	0	0	0	0	0	0	0	0	0	0	0	0	0	0	0	0	0	0	0	0	0	0	0	0	0	0	0	0	0
23	65	1	1	1	48	2	1	0	1	3	1
[truncated: 10 more columns]
